# Supplementary material for: Fluctuation-Driven Neural Dynamics Reproduce Drosophila Locomotor Patterns
Source: PLoS Comput Biol. 2015 Nov 23;11(11):e1004577. doi: 10.1371/journal.pcbi.1004577 (PMC4657918; doi:10.1371/journal.pcbi.1004577)
Supplement: S1 Table — (XLSX) [file pcbi.1004577.s009.xlsx]

## Sheet: Sheet1
DGRP strain #	RAL #	Pre-odor spontaneous walking frequency
1	335	0.0773424
2	855	0.115346
3	908	0.122204
4	310	0.148535
5	409	0.151893
6	492	0.156418
7	737	0.163272
8	502	0.168107
9	57	0.183439
10	879	0.196083
11	555	0.199085
12	320	0.209717
13	509	0.211073
14	491	0.220273
15	799	0.222857
16	362	0.230332
17	304	0.23894
18	229	0.241089
19	41	0.245394
20	321	0.247184
21	437	0.247796
22	589	0.250314
23	440	0.254176
24	786	0.258534
25	790	0.258591
26	508	0.261345
27	890	0.279553
28	365	0.289978
29	303	0.291028
30	313	0.294592
31	358	0.296455
32	761	0.296567
33	639	0.299217
34	357	0.300477
35	721	0.301367
36	837	0.308038
37	820	0.30824
38	796	0.315343
39	406	0.316042
40	882	0.33636
41	42	0.349068
42	802	0.350876
43	370	0.361092
44	324	0.362655
45	832	0.382977
46	861	0.383808
47	208	0.383864
48	360	0.396917
49	392	0.411589
50	783	0.414158
51	426	0.420581
52	765	0.426709
53	486	0.43287
54	563	0.436615
55	894	0.437765
56	859	0.442017
57	513	0.443151
58	373	0.449447
59	801	0.45147
60	776	0.453725
61	375	0.45875
62	427	0.459328
63	857	0.467199
64	374	0.470471
65	714	0.479139
66	517	0.480322
67	822	0.483466
68	705	0.484434
69	380	0.488536
70	301	0.493097
71	377	0.504158
72	884	0.505347
73	307	0.512729
74	911	0.514666
75	535	0.515817
76	595	0.533165
77	707	0.535338
78	85	0.538559
79	738	0.539189
80	730	0.540752
81	379	0.542867
82	40	0.562404
83	391	0.566143
84	405	0.569035
85	852	0.577156
86	892	0.579308
87	907	0.584146
88	897	0.613026
89	712	0.632966
90	441	0.638874
91	45	0.641982
92	399	0.648955
93	732	0.723789
94	774	0.738895
95	315	0.804304
96	371	0.810888
97	386	0.842916
98	642	0.946125
